# Supplementary material for: Nafion Swelling in Salt Solutions in a Finite Sized Cell: Curious Phenomena Dependent on Sample Preparation Protocol
Source: Polymers (Basel). 2022 Apr 8;14(8):1511. doi: 10.3390/polym14081511 (PMC9027590; doi:10.3390/polym14081511)
Supplement: Supplementary file 1 [file polymers-14-01511-s001.zip]

Archive with 1 entries (1 files):
- polymers-1607380-supplementary.pdf
